# Supplementary material for: Parsing Glomerular and Tubular Structure Variability in High-Throughput Kidney Organoid Culture
Source: Methods Protoc. 2025 Oct 19;8(5):125. doi: 10.3390/mps8050125 (PMC12566879; doi:10.3390/mps8050125)
Supplement: Supplementary file 1 [file mps-08-00125-s001.zip]

Archive with 3 entries (2 files):
- Supplementary material/
- Supplementary material/Supplementary_material.pdf
- Supplementary material/S_File_1.xlsx
